# Supplementary material for: Transcriptional memories mediate the plasticity of cold stress responses to enable morphological acclimation in Brachypodium distachyon
Source: New Phytol. 2020 Oct 26;229(3):1615–34. doi: 10.1111/nph.16945 (PMC7820978; doi:10.1111/nph.16945)
Supplement: Supplementary file 2 — Table S5 Annotated chilling‐responsive memory genes common to naïve and primed responses. Please note: Wiley Blackwell are not responsible for the content or functionality of any Supporting Information supplied by the authors. Any queries (other than missing material) should be directed to the New Phytologist Central Office. [file NPH-229-1615-s002.xlsx]

## Sheet: Article information
New Phytologist Supporting Information
Article title: Transcriptional memories mediate the plasticity of cold stress responses to enable morphological cold acclimation in Brachypodium distachyon
Authors: Boris F. Mayer and Jean-Benoit Charron
Article acceptance date: 4 September 2020

## Sheet: Table S5
GeneID	log2N/CTR	log2P/CTR	TM response	arabi-defline	rice-defline	comments
Bradi2g24820	1.59306	-4.26	strong.hypo		BBTI11 - Bowman-Birk type bran trypsin inhibitor precursor, putative, expressed	serine-type endopeptidase inhibitor activity // peptidase inhibitor
Bradi4g44000	2.74767	-3.33546	strong.hypo	NAC domain containing protein 47	NAC domain transcription factor 47	NAC domain containing protein 47; TaNAC47 is activated by abiotic stress response
Bradi3g55850	-2.47593	1.38916	strong.hyper	Peroxidase superfamily protein	peroxidase precursor, putative, expressed	Peroxidase; Removal of H(2)O(2), oxidation of toxic reductants, biosynthesis and degradation of lignin, suberization, auxin catabolism, response to environmental stresses such as wounding, pathogen attack and oxidative stress
Bradi2g12105	-2.23115	2.7568	strong.hyper			UKN
Bradi4g08320	-1.41853	2.13369	strong.hyper	S-adenosyl-L-methionine-dependent methyltransferases superfamily protein	SAM dependent carboxyl methyltransferase, putative, expressed	The gene encodes a SABATH methyltransferase that methylates both salicylic acid and benzoic acid. It is highly expressed in flowers, induced by biotic and abiotic stress and thought to be involved in direct defense mechanism //Anthranilate O-methyltransferase //
Bradi2g39290	-1.39159	1.65973	strong.hyper	Serine protease inhibitor, potato inhibitor I-type family protein	expressed protein	trypsin inhibitor activity
Bradi4g16093	-1.32519	1.89953	strong.hyper	S-adenosyl-L-methionine-dependent methyltransferases superfamily protein	SAM dependent carboxyl methyltransferase, putative, expressed	Anthranilate O-methyltransferase
Bradi5g02010	-1.12738	1.37713	strong.hyper	white-brown complex homolog protein 11	white-brown complex homolog protein 11, putative, expressed	Encodes a plasma membrane-localized ATP-binding cassette transporter, that is required for cutin transport to the extracellular matrix // PTHR19241//PTHR19241:SF260 - ATP-BINDING CASSETTE TRANSPORTER // SUBFAMILY NOT NAMED
Bradi1g42397	-3.66587	-1.45304	hypo	cysteine-rich RLK (RECEPTOR-like protein kinase) 10	TKL_IRAK_DUF26-lc.26 - DUF26 kinases have homology to DUF26 containing loci, expressed
Bradi3g10037	-2.96308	-2.28577	hypo	Subtilase family protein	OsSub17 - Putative Subtilisin homologue, expressed
Bradi1g15190	-2.75714	-1.31254	hypo	cytochrome P450, family 71, subfamily B, polypeptide 36	cytochrome P450, putative, expressed
Bradi3g51520	-1.7866	-1.61887	hypo		expressed protein
Bradi1g23390	1.95317	1.75287	hypo		expressed protein
Bradi1g70700	2.42741	2.18498	hypo	farnesylated protein 6	heavy metal-associated domain containing protein, expressed
Bradi1g72390	2.62722	1.65214	hypo	cold regulated gene 27	expressed protein
Bradi5g18830	2.78622	2.0587	hypo	MATE efflux family protein	MATE efflux family protein, putative, expressed
Bradi3g43150	2.88287	2.6345	hypo	Inositol 1,3,4-trisphosphate 5/6-kinase family protein	Inositol 1, 3, 4-trisphosphate 5/6-kinase, putative, expressed	Inositol-tetrakisphosphate 1-kinase; Kinase that can phosphorylate various inositol polyphosphate such as Ins(3,4,5,6)P4 or Ins(1,3,4)P3; Belongs to the ITPK1 family [a.k.a. LOC100839314, BRADI_3g43150, XM_003572467, BRADI3G43150
Bradi2g57332	2.94124	2.24142	hypo		ARGOS, putative, expressed
Bradi2g27050	3.40941	1.95438	hypo	EF hand calcium-binding protein family	OsCML10 - Calmodulin-related calcium sensor protein, expressed
Bradi2g60660	3.65062	2.68241	hypo	EF hand calcium-binding protein family	OsCML10 - Calmodulin-related calcium sensor protein, expressed
Bradi3g57130	3.67763	1.74204	hypo	Subtilase family protein	OsSub22 - Putative Subtilisin homologue, expressed
Bradi3g09100	3.90296	2.21898	hypo	Peroxidase superfamily protein	peroxidase precursor, putative, expressed
Bradi5g14320	3.92182	2.50972	hypo	S-adenosyl-L-methionine-dependent methyltransferases superfamily protein	expressed protein
Bradi3g40600	4.11086	2.02276	hypo	OSBP(oxysterol binding protein)-related protein 4C	oxysterol-binding protein, putative, expressed
Bradi5g26650	4.18312	2.62889	hypo	Polynucleotidyl transferase, ribonuclease H-like superfamily protein	CAF1 family ribonuclease containing protein, putative, expressed	CCR4-NOT TRANSCRIPTION COMPLEX SUBUNIT // CCR4-ASSOCIATED FACTOR 1 HOMOLOG 11-RELATED
Bradi1g20350	4.21915	2.7038	hypo	calmodulin-binding family protein	calmodulin-binding protein, putative, expressed
Bradi2g14470	4.40368	2.71971	hypo	lysine decarboxylase family protein	uncharacterized protein PA4923, putative, expressed	Cytokinin riboside 5'-monophosphate phosphoribohydrolase; Cytokinin-activating enzyme working in the direct activation pathway. Phosphoribohydrolase that converts inactive cytokinin nucleotides to the biologically active free-base forms [a.k.a. LOC100821294, XP_003565812.1, I1HFT7_BRADI, BRADI2G14470
Bradi3g49270	4.8979	2.19463	hypo	PHE ammonia lyase 1	phenylalanine ammonia-lyase, putative, expressed
Bradi4g28280	4.9379	2.79661	hypo	WRKY DNA-binding protein 46	WRKY74, expressed	WRKY
Bradi2g55310	5.23305	2.86553	hypo	Hs1pro-1 protein	hs1, putative, expressed
Bradi2g19900	5.63576	4.8498	hypo	Arabidopsis thaliana gibberellin 2-oxidase 1	gibberellin 2-beta-dioxygenase, putative, expressed
Bradi4g07100	5.73644	3.90032	hypo	pumilio 7	pumilio-family RNA binding repeat domain containing protein, expressed	PTHR12537:SF75 - RNA BINDING PROTEIN PUMILIO-RELATED // SUBFAMILY NOT NAMED
Bradi5g21290	5.76707	2.98507	hypo		late embryogenesis abundant protein, group 3, putative, expressed	Coexpressed with genes in cold stress specific coexpression subnetwork
Bradi3g28210	7.06197	4.03461	hypo	beta-amylase 1	beta-amylase, putative, expressed	Glycosyl hydrolase (GH), subfamily GH14 - starch degradation, beta amylase
Bradi2g61030	7.21794	4.14113	hypo		expressed protein	UKN
Bradi1g49560	7.58373	3.86174	hypo	dehydration response element B1A	dehydration-responsive element-binding protein, putative, expressed	AP2 domain (AP2) - CBF2
Bradi4g35650	7.71563	6.39806	hypo	C-repeat/DRE binding factor 1	dehydration-responsive element-binding protein, putative, expressed	AP2 domain (AP2) - CBF3
Bradi5g11970	7.87511	4.15015	hypo		expressed protein	UKN
Bradi1g49570	11.5615	10.1622	hypo	dehydration response element B1A	dehydration-responsive element-binding protein, putative, expressed	AP2/ERF->AP2/ERF-ERF
Bradi3g57350	1.15745	2.14024	hyper	Plant protein of unknown function (DUF247)	plant protein of unknown function domain containing protein, expressed
Bradi1g03207	1.1958	1.8508	hyper	Glycosyl hydrolase superfamily protein	OsMan05 - Endo-Beta-Mannanase, expressed
Bradi4g41377	1.20632	1.98737	hyper	O-fucosyltransferase family protein	growth regulator related protein, putative, expressed
Bradi2g49120	1.29205	2.56498	hyper	UDP-glucosyl transferase 88A1	anthocyanidin 5,3-O-glucosyltransferase, putative, expressed
Bradi1g33827	1.29931	1.81038	hyper	xyloglucan endotransglycosylase 6	glycosyl hydrolases family 16, putative, expressed	Xyloglucan endotransglucosylase/hydrolase; Catalyzes xyloglucan endohydrolysis (XEH) and/or endotransglycosylation (XET). Cleaves and religates xyloglucan polymers, an essential constituent of the primary cell wall, and thereby participates in cell wall construction of growing tissues; Belongs to the glycosyl hydrolase 16 family [a.k.a. LOC100845857, Xyloglucan endotransglucosylase/hydrolase, XP_…
Bradi4g16635	1.35058	2.00192	hyper
Bradi3g37210	2.10744	2.59172	hyper	PEP1 receptor 1	receptor-like protein kinase precursor, putative, expressed
Bradi1g21097	2.12755	3.68115	hyper	Protein of unknown function (DUF1645)	DUF1645 domain containing protein, putative, expressed
Bradi2g18101	2.54234	2.83365	hyper	Late embryogenesis abundant protein (LEA) family protein	late embryogenesis abundant protein, group 3, putative, expressed
Bradi3g57862	3.31126	5.01606	hyper	Integrase-type DNA-binding superfamily protein	AP2 domain containing protein, expressed	AP2 domain (AP2)
Bradi2g18095	3.96466	4.12115	hyper	Late embryogenesis abundant protein (LEA) family protein	late embryogenesis abundant protein, group 3, putative, expressed
Table S5: Annotated chilling-responsive memory genes common to naïve and primed responses.
